# Supplementary material for: Multiagent Intratumoral Immunotherapy Can Be Effective in A20 Lymphoma Clearance and Generation of Systemic T Cell Immunity
Source: Cancers (Basel). 2023 Mar 24;15(7):1951. doi: 10.3390/cancers15071951 (PMC10093573; doi:10.3390/cancers15071951)
Supplement: Supplementary file 1 [file cancers-15-01951-s001.zip]

Archive with 1 entries (1 files):
- cancers-2230441-supplementary.pdf
